# Supplementary material for: Influence of Socioeconomic Status on SARS-CoV-2 Infection in Spanish Pregnant Women. The MOACC-19 Cohort
Source: Int J Environ Res Public Health. 2021 May 12;18(10):5133. doi: 10.3390/ijerph18105133 (PMC8150608; doi:10.3390/ijerph18105133)
Supplement: Supplementary file 1 [file ijerph-18-05133-s001.zip]

Archive with 1 entries (1 files):
- ijerph-1198498-supplementary.pdf
